# Supplementary material for: Stability Engineering of Recombinant Secretory IgA
Source: Int J Mol Sci. 2024 Jun 22;25(13):6856. doi: 10.3390/ijms25136856 (PMC11240955; doi:10.3390/ijms25136856)
Supplement: Supplementary file 1 [file ijms-25-06856-s001.zip]

Archive with 1 entries (1 files):
- ijms-3018685-supplementary.pdf
